# Supplementary material for: In Vivo Evaluation of Plane Wave Imaging for Abdominal Ultrasonography
Source: Sensors (Basel). 2020 Oct 5;20(19):5675. doi: 10.3390/s20195675 (PMC7584017; doi:10.3390/s20195675)
Supplement: Supplementary file 1 [file sensors-20-05675-s001.zip]

Archive with 2 entries (2 files):
- Video S1.mp4
- Figure S1.png
